# Supplementary material for: Clinical Relevance of Loss of 11p15 in Primary and Metastatic Breast Cancer: Association with Loss of PRKCDBP Expression in Brain Metastases
Source: PLoS One. 2012 Oct 31;7(10):e47537. doi: 10.1371/journal.pone.0047537 (PMC3485301; doi:10.1371/journal.pone.0047537)
Supplement: Table S1 — Clinicopathological characteristics of the patients. (XLS) [file pone.0047537.s002.xls]

## Sheet: Übersicht
Supplement table 1: Clinicopathological characteristics of the patients														15
		Primary tumors									Brain Metastases
		AI			qRT-PCR			MSP			AI			qRT-PCR			MSP
		n	%		n	%		n	%		n	%					n	%
Histology
	Ductal	54	69.2308		18	78.2609		9	69.2308		10	47.619		5	33.3333		6	37.5
	Lobular	15	19.2308		5	21.7391		3	23.0769		1	4.7619		2	13.3333		1	6.25
	others	9	11.5385		0	0		1	7.69231		2	9.52381		1	6.66667		2	12.5
	n.a.	0	0		0	0		0	0		8	38.0952		7	46.6667		7	43.75
Tumor stage
	pT1	28	35.8974		14	60.8696		5	38.4615		6	28.5714		5	33.3333		5	31.25
	pT2	40	51.2821		9	39.1304		8	61.5385		4	19.0476		3	20		6	37.5
	pT3+4	9	11.5385		0	0		0	0		4	19.0476		2	13.3333		2	12.5
	n.a.	1	1.28205		0	0		0	0		7	33.3333		5	33.3333		1	6.25
Lymph node status
	pN0	51	65.3846		23	100		10	76.9231		6	28.5714		2	13.3333		6	37.5
	pN positive	26	33.3333		0	0		3	23.0769		8	38.0952		7	46.6667		7	43.75
	n.a.	1	1.28205		0	0		0	0		7	33.3333		6	40		3	18.75
Metastatic status
	M0	68	87.1795		22	95.6522		12	92.3077		12	57.1429		5	33.3333		10	62.5
	M1	6	7.69231		0	0		0	0		2	9.52381		2	13.3333		2	12.5
	n.a.	4	5.12821		1	4.34783		1	7.69231		7	33.3333		8	53.3333		4	25
Grade
	GI	3	3.84615		3	13.0435		0	0		2	9.52381		0	0		1	6.25
	GII	36	46.1538		17	73.913		8	61.5385		4	19.0476		2	13.3333		2	12.5
	GIII	37	47.4359		3	13.0435		5	38.4615		8	38.0952		5	33.3333		7	43.75
	n.a.	2	2.5641		0	0		0	0		7	33.3333		8	53.3333		6	37.5
Age
	<50	43	55.1282		5	21.7391		4	30.7692		9	42.8571		6	40		9	56.25
	>50	35	44.8718		18	78.2609		9	69.2308		12	57.1429		9	60		7	43.75
Hormone receptor
	negative	9	11.5385		21	91.3043		12	92.3077		5	23.8095		2	13.3333		2	12.5
	positive	67	85.8974		2	8.69565		1	7.69231		11	52.381		6	40		11	68.75
	n.a.	2	2.5641		0	0		0	0		5	23.8095		7	46.6667		3	18.75
HER2 in prim. tum.
	negative	51	65.3846		20	86.9565		12	92.3077		12	57.1429		5	33.3333		10	62.5
	positive	20	25.641		3	13.0435		1	7.69231		4	19.0476		4	26.6667		3	18.75
	n.a.	6	7.69231		0	0		0	0		5	23.8095		6	40		3	18.75
HER2 in brain
	negative										11	52.381		7	46.6667		8	50
	positive										10	47.619		8	53.3333		8	50
Subtype**
	HR positive	42	53.8462		20	86.9565		12	92.3077		5	23.8095		1	6.66667		6	37.5
	triple negative	9	11.5385		0	0		0	0		6	28.5714		5	33.3333		2	12.5
	HER2 positive	20	25.641		3	13.0435		1	7.69231		10	47.619		8	53.3333		8	50
	n.a.	6	7.69231		0	0		0	0		0	0		1	6.66667		0	0
Relapse
	no	44	56.4103		23	100		12	92.3077		0	0		0	0		0	0
	yes	29	37.1795		0	0		1	7.69231		21	100		15	100		16	100
	n.a.	4	5.12821		0	0		0	0		0	0		1	6.66667		0	0
HR: hormone receptor
* two tumors with different hormone recepetor status
** in brain metastasis patients classification based on the HER2 status determined in the brain metastases.
n.a.= clinical data not avalaible
