# Supplementary material for: Clinical Relevance of Loss of 11p15 in Primary and Metastatic Breast Cancer: Association with Loss of PRKCDBP Expression in Brain Metastases
Source: PLoS One. 2012 Oct 31;7(10):e47537. doi: 10.1371/journal.pone.0047537 (PMC3485301; doi:10.1371/journal.pone.0047537)
Supplement: Table S2 — Primers used for the AI analyses. (XLS) [file pone.0047537.s003.xls]

## Sheet: Tabelle1
Supplement table 2. Primers used for the AI analyses
Marker	Chromosome band	Base pair position**	Size of PCR product	Forward primer	Reverse primer	Type of repeat	Heterozygosity	Reference
D11S2071	11p15.5	235611	168	AGGGCAATGAGGACATGAAC	TGTGGTTGGCAGTGAAAC	CA	0.85	Karnik et al. 1998 (Hum. Mol. Gen.)**
TH.PCR2	11p15.5	2148853	230-274	TTCAAAGGGTATCTGGGCTCTG	GCAGGTCACAGGGAACACAG	TATC	0.78	own primer
D11S1338	11p15.4	5944488	255-265	TTCAAAGGGTATCTGGGCTCTG	GCAGGTCACAGGGAACACAG	CA	0.74	Karnik et al. 1998 (Hum. Mol. Gen.)
D11S1323	11p15.4	6233181	201-207	TTCAAAGGGTATCTGGGCTCTG	GCAGGTCACAGGGAACACAG	CA	0.46	Karnik et al. 1998 (Hum. Mol. Gen.)
D11S1999	11p15.4	10676524	116	TACATGGCAGCAGGCATATA	GTAAACAAGATTGCTAGATAGGC	TATC	nd	Smeds et al. 2005 (Acta Onc.)***
D11S1349	11p15.3	11709078	260-280	AGAGAGCACTTGAGTGAAGG	GGACTTTTCATCCCAAATC	CA	0.84	Nakata et al. 1998 (Eur. J. Cancer)
nd= not desceribed
*USCS freeze GRCh37/hg19
** own reverse primer
*** own reverse primer
